# Supplementary material for: Extrahepatic Recurrence After Surgical Resection of Hepatocellular Carcinoma Without Intrahepatic Recurrence: A Multi-Institutional Observational Study
Source: Cancers (Basel). 2025 Apr 23;17(9):1417. doi: 10.3390/cancers17091417 (PMC12070905; doi:10.3390/cancers17091417)
Supplement: Supplementary file 1 [file cancers-17-01417-s001.zip]

Archive with 1 entries (1 files):
- cancers-3566444-supplementary.pdf
